# Supplementary material for: Single-Centre Analysis of Magnetic Resonance Imaging of Sacroiliac Joints in a Paediatric Population
Source: J Clin Med. 2024 Nov 26;13(23):7147. doi: 10.3390/jcm13237147 (PMC11642054; doi:10.3390/jcm13237147)
Supplement: Supplementary file 1 [file jcm-13-07147-s001.zip]

Archive with 1 entries (1 files):
- jcm-3329384-supplementary.pdf
